# Supplementary material for: Circadian Alterations in Brain Metabolism Linked to Cognitive Deficits During Hepatic Ischemia-Reperfusion Injury Using [1H-13C]-NMR Metabolomics
Source: Biomedicines. 2024 Nov 6;12(11):2536. doi: 10.3390/biomedicines12112536 (PMC11592224; doi:10.3390/biomedicines12112536)
Supplement: Supplementary file 1 [file biomedicines-12-02536-s001.zip]

Archive with 1 entries (1 files):
- biomedicines-3246061-supplementary.pdf
